# Supplementary material for: 3-NAntC: A Potent Crotoxin B-Derived Peptide against the Triple-Negative MDA-MB-231 Breast Cancer Cell Line
Source: Molecules. 2024 Apr 6;29(7):1646. doi: 10.3390/molecules29071646 (PMC11013444; doi:10.3390/molecules29071646)
Supplement: Supplementary file 1 [file molecules-29-01646-s001.zip]

Archive with 1 entries (1 files):
- molecules-2922146-supplementary.pdf
